# Supplementary material for: Dietary Inflammatory Potential, Inflammation-Related Lifestyle Factors, and Incident Anxiety Disorders: A Prospective Cohort Study
Source: Nutrients. 2023 Dec 29;16(1):121. doi: 10.3390/nu16010121 (PMC10781140; doi:10.3390/nu16010121)
Supplement: Supplementary file 1 [file nutrients-16-00121-s001.zip]

Archive with 1 entries (1 files):
- nutrients-2767639-supplementary.pdf
